# Supplementary material for: State-of-the-art review article. Atherosclerosis affecting fat: What can we learn by imaging perivascular adipose tissue?
Source: J Cardiovasc Comput Tomogr. 2019 Sep-Oct;13(5):288–96. doi: 10.1016/j.jcct.2019.03.006 (PMC6928589; doi:10.1016/j.jcct.2019.03.006)
Supplement: Multimedia component 1 [file mmc1.xml]

<?xml version="1.0" encoding="UTF-8" standalone="no"?><data:data><datasets><author>charalambos.antoniades@cardiov.ox.ac.uk</author><type>0</type><dataset><value>1</value><reason>No data was used for the research described in the article</reason><comments/></dataset></datasets></data:data>
